# Supplementary material for: Optical Characterization of Nano- and Microcrystals of EuPO4 Created by One-Step Synthesis of Antimony-Germanate-Silicate Glass Modified by P2O5
Source: Materials (Basel). 2017 Sep 9;10(9):1059. doi: 10.3390/ma10091059 (PMC5615714; doi:10.3390/ma10091059)
Supplement: Supplementary file 1 [file materials-10-01059-s001.zip]

Archive with 1 entries (1 files):
- Fig_S1.tif
